# Supplementary material for: Balancing Barcoding and Genomics: gDNA Quality in Insect Vouchers After HotSHOT DNA Extraction
Source: Mol Ecol Resour. 2026 Feb 13;26(2):e70103. doi: 10.1111/1755-0998.70103 (PMC12905518; doi:10.1111/1755-0998.70103)
Supplement: Supplementary file 1 — Table S1: Overview of peer‐reviewed studies published from 2006 to 2026 employing the HotSHOT DNA extraction protocol. For each reference, the column ‘HotSHOT protocol used’ indicates whether the original protocol (Standard: 95°C for 30 min) or a modified version was applied. This classification is based on the methodological descriptions provided by the authors, which are reproduced verbatim in the ‘Verbatim protocol’ column. [file MEN-26-e70103-s001.xlsx]

## Sheet: Sheet1
Supplementary Table 1. Overview of peer-reviewed studies published from 2006 to 2026 employing the HotSHOT DNA extraction protocol. For each reference, the column “HotSHOT protocol used” indicates whether the original protocol (Standard: 95 °C for 30 min) or a modified version was applied. This classification is based on the methodological descriptions provided by the authors, which are reproduce…
Publication	HotSHOT protocol used	Verbatim protocol	Year	Link
Extremely low effective population sizes, genetic structuring and reduced genetic diversity in a threatened bumblebee species, Bombus sylvarum (Hymenoptera: Apidae)	Standard: 95 °C, 30 min	DNA was extracted from tarsi using the HotSHOT protocol (Truett et al. 2000).	2006	doi: 10.1111/j.1365-294X.2006.03121.x
Population structure and inbreeding in a rare and declining bumblebee, Bombus muscorum (Hymenoptera: Apidae)	Standard: 95 °C, 30 min	DNA was extracted using the HotShot protocol (Truett et al. 2000).	2006	doi: 10.1111/j.1365-294X.2006.02797.x
Application of an inexpensive and high-throughput genomic DNA extraction method for the molecular ecology of zooplanktonic diapausing eggs	Standard: 95 °C, 30 min	To perform the HotSHOT extraction (see Table 2 for details), individual diapausing eggs were transferred into a 0.2 mL tube containing 50 μL of alkaline lysis buffer under a stereomicroscope. Once in the buffer, the eggs were crushed against the side of the tube using a sterile pipette tip. Samples were incubated at 95°C for 30 min and stored on ice for 3-4 min. A further 50 µL of neutralizing bu…	2008	https://doi.org/10.4319/lom.2008.6.218
Bumblebee nest density and the scale of available forage in arable landscapes	Standard: 95 °C, 30 min	DNA was extracted from thoracic muscle tissue using the HotSHOT protocol (Truett et al., 2000)	2009	doi: 10.1111/j.1752-4598.2009.00049.x
Hyperparasitism by Paragordius varius (Nematomorpha: Gordiida) Larva of Monostome Redia (Trematoda: Digenea)	Standard: 95 °C, 30 min	About 100 cercariae were isolated and genomic DNA was extracted using the HotShot method (Truett et al., 2000).	2009	https://doi.org/10.1645/GE-1683.1
Mutations in an amino acid transporter gene are responsible for sex-linked translucent larval skin of the silkworm, Bombyx mori	Modified: 95 °C, 15 min	Genomic DNA was prepared by standard methods using hot sodium hydroxide and Tris (HotSHOT) (Truett et al., 2000). Briefly, pairs of prolegs were removed from fifth instar larvae and dropped in 100 μl of NaOH (50 mM). The prolegs were homogenized and incubated at 96 °C for 15 min using a heat block. After neutralization with 0.2 M Tris–HCl (pH 8.0), the lysate was used directly for PCR.	2011	https://doi.org/10.1016/j.ibmb.2011.04.011
Microsatellite analysis reveals the spatial dynamics of Bombus humilis and Bombus sylvarum	Standard: 95 °C, 30 min	DNA was extracted using the HotSHOT protocol (Truett et al., 2000).	2011	doi: 10.1111/j.1752-4598.2010.00116.x
Reproductive conflict in bumblebees and the evolution of worker policing	Standard: 95 °C, 30 min	DNA was extracted from newly eclosed adult males (from a tarsus) and late-instar larvae (whole body) using a HotSHOTprotocol (Truett et al. 2000)	2012	doi:10.1111/j.1558-5646.2012.01709.x
Host-Feeding Pattern of Culex theileri (Diptera: Culicidae), Potential Vector of Dirofilaria immitis in the Canary Islands, Spain	Standard: 95 °C, 30 min	The abdomen of each blood-fed mosquito was removed using sterile pipet tips, placed into 75 μl of lysis solution (25 mMNaOH, 0.2 mM EDTA), crushed and incubated at 95°C for 30 min. After incubation, the solution was cooled on ice for 5 min and then 75 μl of neutralization solution (40 mM Tris-HCl) was added according to the HotSHOT procedure (Truett et al. 2000).	2012	https://doi.org/10.1603/ME12081
Two mitochondrial haplotypes in Pterochloroides persicae (Hemiptera: Aphididae: Lachninae) associated with different feeding sites	Standard: 95 °C, 30 min	Total DNA was extracted from single aphid specimens following the HotSHOT (Hot Sodium HidrOxide and Tris) method (Truett et al., 2000).	2013	DOI 10.1111/j.1744-7917.2012.01547.x
Nondestructive DNA sampling from bumblebee faeces	Standard: 95 °C, 30 min	All samples were incubated in the alkaline lysis reagent at 95 °C for 30 min before the addition of Tris–HCl buffer.	2013	doi: 10.1111/1755-0998.12036
Fine-scale spatial genetic structure of common anddeclining bumble bees across an agricultural landscape	Standard: 95 °C, 30 min	DNA was isolated using the HotSHOT protocol (Truett et al. 2000).	2014	doi: 10.1111/mec.12823
Bumble bee workers drift to conspecific nests at field scales	Standard: 95 °C, 30 min	DNA was extracted from an antenna or leg using the HotSHOT protocol (Truett et al., 2000).	2014	DOI: 10.1111/een.12109
Effects of habitat composition and landscape structure on worker foraging distances of five bumble bee species	Standard: 95 °C, 30 min	DNA was isolated from each tarsal sample using the HotSHOT protocol (Truett et al. 2000).	2015	https://doi.org/10.1890/15-0546
Comparison of manual and semi-automatic DNA extraction protocols for the barcoding characterization of hematophagous louse flies (Diptera: Hippoboscidae)	Standard: 95 °C, 30 min	According to the HotShot procedure (Truett et al. 2000), each sample was introduced into individual tubes containing 50 μl of lysis solution (25 mM NaOH, 0.2 mM EDTA, pH 8) and then incubated at 95º C for 30 min. After incubation, the solution was put on ice for 5 min and 50 μl of neutralization solution (40 mM Tris-HCl) was added to each sample.	2015	https://doi.org/10.1111/jvec.12127
Nutritional versus genetic correlates of caste differentiation in a desert ant	Standard: 95 °C, 30 min	DNA was extracted from the brain and the surrounding muscular tissue using the HotShot method (Truett et al., 2000); it was then stored at −20 °C.	2016	https://doi.org/10.1111/een.12337
Identification of the silkworm quail gene reveals a crucial role of a receptor guanylyl cyclase in larval pigmentation	Standard: 95 °C, 30 min	Genomic DNA was extracted using the HotSHOT method (Truett et al., 2000).	2016	https://doi.org/10.1016/j.ibmb.2015.10.016
Novel Rickettsia and emergent tick-borne pathogens: A molecular survey of ticks and tick-borne pathogens in Shimba Hills National Reserve, Kenya	Standard: 95 °C, 30 min	We selected representative immature ticks and tick legs from both male and female adult ticks of each tick pool and extracted genomic DNA using the Hot Sodium Hydroxide and Tris (HotSHOT) protocol as described previously by Truett et al. (2000).	2017	https://doi.org/10.1016/j.ttbdis.2016.09.002
Quantifying the food requirements and effects of food stress on bumble bee colony development	Standard: 95 °C, 30 min	Abdominal tissue was dissected and divided into 3 replicate sections for DNA extraction using the HotSHOT protocol (Truett et al., 2000).	2017	https://doi.org/10.1080/00218839.2017.1307712
Detecting host–parasitoid interactions in an invasive Lepidopteran using nested tagging DNA metabarcoding	Standard: 95 °C, 30 min	After enzymatic lysis, 10 μl of the digestion supernatant was then used as the starting material for a 70 μl HotSHOT DNA extraction (Truett et al., 2000) which was diluted 1/100 for PCR amplification.	2018	https://doi.org/10.1111/mec.14518
Parental manipulation of offspring size in social groups: a test using paper wasps	Standard: 95 °C, 30 min	DNA from adult legs and whole eggs was extracted using a hotshot extraction method (Truett et al. 2000).	2019	https://doi.org/10.1007/s00265-019-2646-3
Molecular, morphological, and biological differentiation between Anagrus virlai sp. n., an Egg parasitoid of the Corn Leafhopper Dalbulus maidis (Hemiptera: Cicadellidae) in the New World, and Anagrus incarnatus from the Palaearctic region (Hymenoptera: Mymaridae)	Standard: 95 °C, 30 min	DNA was extracted from individual wasps using the “HotSHOT” method of Truett et al (2000), in a total volume of 80 μL.	2019	https://doi.org/10.1007/s13744-018-0606-7
Two CCCH-type zinc finger domains in the Masc protein are dispensable for masculinization and dosage compensation in Bombyx mori	Standard: 95 °C, 30 min	Genomic DNA was extracted using the hot sodium hydroxide and tris (HotSHOT) method (Truett et al., 2000).	2019	https://doi.org/10.1016/j.ibmb.2018.12.003
A diagnostic LAMP assay for the destructive grapevine insect pest, phylloxera (Daktulosphaira vitifoliae)	Modified: 95 °C, 5 min	Intact specimens of phylloxera (egg, crawler, and adult) were processed using a modified HotSHOT protocol “HS6” from. In our study twenty microlitres of HotSHOT extraction buffer consisting of 25 mM NaOH + TE buffer, pH 8.0 (Invitrogen , Australia) (1:1 volume) was pipetted into each 8 well strip of LAMP PCR tubes (OptiGene, UK). Each sample was immersed in HotSHOT buffer with up to six samples p…	2020	doi: 10.1038/s41598-020-77928-9
High reproductive skew in the Neotropical paper wasp Polistes lanio	Standard: 95 °C, 30 min	DNA was extracted using a HotSHOT procedure (Montero-Pau et al. 2008; Truett et al. 2000).	2020	https://doi.org/10.1007/s00040-020-00780-7
Efficient production of recombinant T7 endonuclease I using silkworm-baculovirus expression vector system	Standard: 95 °C, 30 min	DNA was extracted from heads of moths using the hot sodium hydroxide and Tris (HotSHOT) method (Truett et al., 2000).	2020	https://doi.org/10.1016/j.aspen.2020.05.001
ONTbarcoder and MinION barcodes aid biodiversity discovery and identification by everyone, for everyone	Modified: 65 °C, 15 min, 98 °C, 2 min	The placement of 95 specimens takes approximately 17 min and the DNA is obtained within 20 min in a thermocycler via two heating steps [82] (https://www.youtube.com/watch?v=y1qGzL5PraQ&t=3s).	2021	https://doi.org/10.1186/s12915-021-01141-x
Population genetic structure and connectivity in three montane freshwater invertebrate species (Ephemeroptera,Plecoptera, Amphipoda) with differing life cycles and dispersal capabilities	Standard: 95 °C, 30 min	We extracted DNA from abdomen or thorax segments (depending on species to preserve diagnostic features in voucher specimens) with the HotShot method (Truett et al., 2000) using 50 µl of alkaline lysis reagent, 30 min of incubation at 95°C and 50 µl of neutralisation reagent	2021	DOI: 10.1111/fwb.13854
Molecular identification of white mango scale, Aulacaspis tubercularis Newstead (Homoptera: Diaspididae), and its associated natural enemies in western Ethiopia	Standard: 95 °C, 30 min	Individual specimens were then placed in an appropriate volume of a freshly prepared lysis/extraction buffer (25 mM NaOH and 0.2 mM Na2EDTA, pH 8.0) in a sterile 0.6 ml microcentrifuge tube. Buffer volumes, were based on relative specimen size: scales = 40 µl; parasitoids = 30 µl; and adult coccinelids = 100 µl. The extractions were incubated at 95 ℃ for 30 min and then cooled to room temperature…	2021	https://doi.org/10.1007/s42690-021-00489-5
Mutations in a β-group of solute carrier gene are responsible for egg and eye coloration of the brown egg 4 (b-4) mutant in the silkworm, Bombyx mori	Standard: 95 °C, 30 min	Genomic DNA was extracted from the knockout G1 individuals by the HotSHOT method (Truett et al., 2000), and Genomic PCR was performed as described above.	2021	https://doi.org/10.1016/j.ibmb.2021.103624
Gene Flow and Diversification in Himalopsyche martynovi Species Complex (Trichoptera: Rhyacophilidae) in the Hengduan Mountains	Standard: 95 °C, 30 min	DNA was extracted with hot sodium hydroxide as described in Truett et al. [27].	2021	https://doi.org/10.3390/biology10080816
Biodiversity baselines : tracking insects in Kruger National Park with DNA barcodes	Standard: 95 °C, 30 min	Alkaline lysis was used to generate DNA extracts (Truett et al., 2000) before PCR amplification of the 658 bp barcode region of COI in 384- well plate format.	2021	https://doi.org/10.1016/j.biocon.2021.109034.
Genetic data support local persistence in multiple glacial refugia in the montane net-winged midge Liponeura cinerascens cinerascens (diptera, blephariceridae)	Standard: 95 °C, 30 min	We extracted DNA following the HotSHOT method (Truett et al., 2000) and using 50 µl of alkaline lysis reagent, 30 min of incubation at 95 °C and 50 µl neutralisation reagent.	2021	DOI: 10.1111/fwb.13682
Development of Ceraeochrysa cincta (Neuroptera: Chrysopidae) fed with Raoiella indica (Acari: Tenuipalpidae)	Standard: 95 °C, 30 min	The confirmation of R. indica was performed with molecular analysis (extraction of genomic DNA with the HotSHOT method) (Truett et al. 2000).	2021	https://doi.org/10.1007/s42690-020-00302-9
Comparison of Trap Efficiency Using Suction Traps Baited With Either UV or CO2 for the Capture of Culicoides (Diptera: Ceratopogonidae) Species in the Southern California Desert, United States	Standard: 95 °C, 30 min	DNA was extracted using HotSHOT nondestructive DNA extraction (Truett et al. 2000),	2022	https://doi.org/10.1093/jme/tjac169
Evaluation of sample collection and storage protocols for surface eDNA surveys of an invasive terrestrial insect	Standard: 95 °C, 30 min	Following Valentin et al. (2020, 2021), we used the HotSHOT method (Truett et al., 2000) to extract eDNA from filters. The samples were then placed in a dry bath for 30 min at 95 °C.	2022	https://doi.org/10.1002/edn3.314
Knockouts of positive and negative elements of the circadian clock disrupt photoperiodic diapause induction in the silkworm, Bombyx mori	Standard: 95 °C, 30 min	Genomic DNA was extracted from a leg of each G1 adult moth by the HotSHOT method (Truett et al., 2000).	2022	https://doi.org/10.1016/j.ibmb.2022.103842
Morphological and Molecular Identification of Culicoides (Diptera: Ceratopogonidae) Species of the Southern California Desert	Standard: 95 °C, 30 min	DNA was subsequently extracted from the remainder of the midge body using a modified HotSHOT nondestructive DNA extraction method (Truett et al. 2000). Briefly, a single midge was added to 40 µl alkaline lysis reagent (100 mmol NaOH: 0.267 mmol Na2EDTA = 1:3) and incubated at 95 °C for 30 min.	2022	https://doi.org/10.1093/jme/tjac094
Allele-specific knockouts reveal a role for apontic-like in the evolutionary loss of larval melanin pigmentation in the domesticated silkworm, Bombyx mori	Standard: 95 °C, 30 min	To detect heritable CRISPR/Cas9-induced mutations, ten G1 eggs were collected into one tube, and genomic DNA was prepared using the HotSHOT method (Truett et al. 2000).	2022	doi: 10.1111/imb.12797
Simulation of the Radar Cross Section of a Noctuid Moth	Standard: 95 °C, 30 min	DNA was extracted from one moth leg using the HotShot method, a modified alkaline lysis protocol [56]	2022	https://doi.org/10.3390/rs14061494
Silkworm FoxL21 plays important roles as a regulator of ovarian development in both oogenesis and ovariole development	Standard: 95 °C, 30 min	Template DNA was extracted from the heads of moths using the hot sodium hydroxide and Tris (HotSHOT) method (Truett et al., 2000).	2022	https://doi.org/10.1016/j.ibmb.2022.103737
Can immature stages be ignored in studies of forest leaflitter arthropod diversity? A test using Oxford NanoporeDNA barcoding	Modified: 65 °C, 18 min, 98 °C, 2 min	Specimens or their parts were placed in 15 μL of the alkaline buffer in 0.5 mL microvial, incubated at 65 °C for 18 min + at 98 °C for 2 min, 15 μL of the neutralising buffer was added	2023	DOI: 10.1111/icad.12702
Convergence of dominance and neglect in flying insect diversity	Modified: 65 °C, 18 min, 98 °C, 2 min	Briefly, DNA was extracted using 10–30 μl HotSHOT [47] per specimen and heated to 65 °C for 18 min, followed by 98 °C for 2 min, after which an equal volume of neutralization buffer was added.	2023	https://doi.org/10.1038/s41559-023-02066-0
Gill Structure Linked to Ecological and Species Diversification in a Clade of Caddisflies	Standard: 95 °C, 30 min	DNA was extracted with hot sodium hydroxide as described in Truett et al. (2000).	2023	doi: 10.3897/asp.81.e110014
Disruption of a BTB-ZF transcription factor causes female sterility and melanization in the larval body of the silkworm, Bombyx mori	Standard: 95 °C, 30 min	Then the genomic DNA was extracted from adult G1 moth legs using the HotSHOT method (Truett et al., 2000).	2023	https://doi.org/10.1016/j.ibmb.2023.103982
Nesting biology and social organisation of a silk wasp (Microstigmus rosae) from the North–West Ecuadorian Choco	Standard: 95 °C, 30 min	DNA was extracted using the ammonium acetate method for adults and larger brood (see Lucas et al. 2011a, b) and the “HotSHOT” method for eggs and small larvae (Truett et al. 2000).	2023	https://doi.org/10.1007/s00040-023-00914-7
Biocontrol of Xyleborus affinis (Curculionidae: Scolitinae) Females and Progeny by Beauveria bassiana (Hypocreales: Cordycipitaceae) in a Sawdust Artificial Diet Model	Standard: 95 °C, 30 min	Genomic DNA extraction was performed by the HotSHOT method [23]	2023	https://doi.org/10.3390/insects14050477
Recessive embryonic lethal mutations uncovered in heterozygous condition in silkworm semiconsomic strains	Standard: 95 °C, 30 min	We extracted genomic DNA from neonate larvae or adult moth legs using the HotSHOT method (Truett et al., 2000).	2023	https://doi.org/10.1016/j.ibmb.2023.103933
Revised molecular characterization of Gonatocerus cincticipitis Sahad (Hymenoptera: Mymaridae), an egg parasitoid of green rice leafhopper Nephotettix cincticeps (Uhler) (Hemiptera: Cicadellidae) in Japan	Standard: 95 °C, 30 min	At the University of California, Riverside (hereafter UCR), DNA was extracted from individual wasps using the non-destructive HotSHOT method of Truett et al. (2000) in a total volume of 80 µL.	2023	https://doi.org/10.1016/j.aspen.2023.102069
Genetic analysis reveals conspecificity of two nominal species of Anaphes fairyflies (Hymenoptera: Mymaridae), egg parasitoids of Oulema leaf beetle (Coleoptera: Chrysomelidae) pests of cereal crops in Europe and of rice in East Asia	Standard: 95 °C, 30 min	Genomic DNA was extracted from nine individual wasps (4 A. flavipes from Germany and 5 A. nipponicus from Japan) using the non-destructive HotSHOT method of Truett et al. (2000) [14] in a total volume of 50 μL.	2023	doi: 10.1371/journal.pone.0273823
Egg parasitoids (Hymenoptera: Mymaridae and Trichogrammatidae) of okra leafhopper, Amrasca biguttula (Ishida) (Hemiptera: Cicadellidae), in southern Japan	Standard: 95 °C, 30 min	DNA was extracted from four individual female wasps belonging to two different Anagrus Haliday species that required supporting genetic evidence for their proper identification, as listed below under Anagrus?atomus (L.) and A. turpanicus Triapitsyn and Hu, using the “HotSHOT” method of Truett et al. (2000), in a total volume of 80 µL.	2023	https://doi.org/10.1016/j.aspen.2023.102041
The role of Wolbachia and the environment on sex determination of the Indian lac insect, Kerria lacca (Coccoidea: Tachardiidae)	Standard: 95 °C, 30 min	The lac insect DNA was isolated adopting hotSHOT method (Truett et al., 2000). The lysis buffer (20 µl) was taken in 1.5 μl PCR tubes and a single lac insect was transferred and crushed properly. It was then incubated at 95 °C for 30 min. and immediately put onto ice for 4–5 min. It was then spun down in a centrifuge and after addition of 20 µl of neutralizing buffer, it was vortexed, spun and st…	2023	https://doi.org/10.1016/j.aspen.2022.102019
Large-scale integrative taxonomy of Swedish grass flies (Diptera, Chloropidae) reveals hitherto unknown complexity of a dark taxon	Modified: 65 °C, 15 min, 98 °C, 2 min	We performed non-destructive DNA extractions on whole flies using “HotSHOT” solution (Srivathsan et al., 2019; Truett et al., 2000). The incubation process took place in a thermocycler, with the temperature set at 65°C for 15 min, followed by 98°C for 2 min.	2024	DOI: 10.1111/zsc.12663
Resolving biology’s dark matter : species richness, spatiotemporal distribution, and community composition of a dark taxon	Modified: 65 °C, 18 min, 98 °C, 2 min	DNA were obtained from the specimens using 10 μl of HotSHOT lysis buffer [74]. The extraction was carried out in a thermocycler at 65 °C for 18 min, then for 2 min at 98 °C.	2024	https://doi.org/10.1186/s12915-024-02010-z
An integrative framework for dark taxa biodiversity assessment at scale: A case study using Megaselia (Diptera, Phoridae)	Modified: 65 °C, 18 min, 98 °C, 2 min	Non-destructive DNA extraction was performed using the “Hot-SHOT” approach (Srivathsan et al., 2019; Truett et al., 2000).	2024	DOI: 10.1111/icad.12762
Forest leaf litter beetles of Taiwan: first DNA barcodes and first insight into the fauna	Modified: 65 °C, 18 min, 98 °C, 2 min	Most specimens were extracted using the HotSHOT protocol (Truett et al. 2000; Srivathsan et al. 2021), using either the whole specimen in small species or few legs in specimens over 5 mm.	2024	doi: 10.3897/dez.71.112278
Implementing high-throughput insect barcoding in microbiome studies: impact of non-destructive DNA extraction on microbiome reconstruction	Modified: 65 °C, 18-20 min, 98 °C, 2 min	The insects were placed in a 96-well plate filled with 10–15 µl of alkaline lysis solution (25 mM NaOH, 0.2 mM Na2EDTA, pH 12) individually and then incubated in a thermocycler for 20–18 min at 65 °C and 2 min at 98 °C (Fig. 1C).	2024	10.7717/peerj.18025
High temperature treatment optimized for symbiont suppression in an obligatory gut bacterial symbiosis in the stinkbug Plautia stali (Hemiptera: Pentatomidae)	Modified: 95 °C, 10 min	An aliquot of the homogenate (10 μl) was transferred to a new plastic tube, combined and mixed with 32 μl of alkaline solution (25 mM NaOH, 0.2 mM EDTA), heated at 95 °C for 10 min, neutralized by adding and mixing with 64 μl of neutralizing solution (12.5 mM HCl, 10 mM Tris), and placed on ice.	2024	https://doi.org/10.1007/s13355-024-00874-9
CRISPR/Cas9-mediated Nap knockout affects female reproduction and egg shape in Bombyx mori	Modified: 95 °C, 5-8 min	L1D1 larvae were selected randomly and were added to 200-mM NaOH solution heated at 95°C for 5–8 min to extract DNA (Truett et al., 2000).	2024	https://doi.org/10.1111/imb.12937
Exploring the dynamic adult hard ticks-camel-pathogens interaction	Standard: 95 °C, 30 min	The HotSHOT protocol was used in extracting the DNA from snippets of ticks’ legs formolecular identification of the tick species as described in references (30, 54).	2024	https://doi.org/10.1128/msphere.00405-24
Knockout of cryptochrome 1 disrupts circadian rhythm and photoperiodic diapause induction in the silkworm, Bombyx mori	Standard: 95 °C, 30 min	Genomic DNA was extracted from a leg of each G1 individual using the HotSHOT method (Truett et al., 2000).	2024	https://doi.org/10.1016/j.ibmb.2024.104153
The Polydrusus weevils (Coleoptera: Curculionidae) of the United States of America and Canada: identification and insights into the ecology of two nonnative species in hazel (Corylus spp.)	Standard: 95 °C, 30 min	The DNA was extracted from adult specimens of P. impressifrons and P. formosus collected on 2 July 2020 using nondestructive HotSHOT DNA extraction (adapted from Truett et al. 2000)	2024	doi:10.4039/tce.2024.7
Tissue-specific localization of tick-borne pathogens in ticks collected from camels in Kenya : insights into vector competence	Standard: 95 °C, 30 min	In addition, we extracted genomic DNA from the tick legs using the Hot Sodium Hydroxide and Tris (HotSHOT) protocol as described by Truett et al. (2000). We added 40 μL alkaline reagent (25 mM NaOH, 0.2 mM Na2EDTA) to 0.2-cm segments of tick legs in sterile 0.5-μL microcentrifuge tubes, heated them at 95°C for 30 min, cooled them at 4°C for 15 min, then added 40 μL of neutralizing buffer (40 mM, …	2024	https://doi.org/10.3389/fcimb.2024.1382228
The threatened Pookila (Pseudomys novaehollandiae) hosts a diverse macrobiome of arthropods at varying risks of co-extinction	Standard: 95 °C, 30 min	Each specimen was placed whole into 10µL of alkaline lysis buffer. The sample in the lysis buffer was then placed in a Bioer LifeECO thermocycler and incubated at 95°C for 30 min before being cooled to room temperature (~ 20°C).	2024	https://doi.org/10.1007/s10841-024-00559-2
Real-time malaria detection in the Amazon rainforest via drone-collected eDNA and portable qPCR	Modified: 65 °C, 18 min, 98 °C, 2 min	DNA extraction was carried out using 40 μL of lysis buffer (25 mM NaOH, 0.2 mM EDTA, pH 8) and then incubated at 65 °C for 18 min followed by 98 °C for 2 min. Thereafter, 40 μL of neutralization solution (40 mM Tris-HCl) was added to each sample.	2025	https://doi.org/10.1016/j.onehlt.2025.101167
A fluorescent biosensor enables high-sensitivity quantification of hemolymph trehalose in individual aphids	Standard: 95 °C, 30 min	Genomic DNA was extracted using the HotSHOT method [13].	2025	doi: 10.1186/s13104-025-07543-2
Evaluation of Mosquito Blood Meals as a Tool for Wildlife Pathogen Surveillance	Standard: 95 °C, 30 min	DNA was extracted from two 1 mm circular punches of each blood meal using the HotSHOT method of preparation [27].	2025	doi: 10.3390/pathogens14080792
Spatial and temporal dynamics of leaf injury from Macrosaccus morrisella in soybean	Standard: 95 °C, 30 min	100 μL of the lysis reagent (25 mmol/L sodium hydroxide/0.2 mmol/L disodium EDTA) and incubating at 95 °C for 30 min on a Mastercycler® nexus PCR cycler (Eppendorf, Hamburg, Germany). Samples were then cooled to 4 °C and 100 μL of neutralizing reagent (40 mmol/L Tris-HCl) was added to each sample (a final volume of 200 μL).	2025	https://doi.org/10.1016/j.cropro.2025.107337
Towards Large-Scale Museomics Projects: A Cost-Effective and High-Throughput Extraction Method for Obtaining Historical DNA From Museum Insect Specimens	Standard: 95 °C, 30 min	HotShot was performed based on the protocol in Truett et al. 2000—samples were heated at 95°C for 30min in a highly alkaline cell lysis buffer consisting of 25mM NaOH and 0.2mM EDTA. After incubation, samples were cooled and a neutralisation buffer consisting of 40mM Tris–HCl was added to bring the pH to a neutral range.	2025	https://doi.org/10.1111/1755-0998.14117
Frequencies of house fly proto-Y chromosomes across populations are predicted by temperature heterogeneity within populations	Standard: 95 °C, 30 min	DNA was extracted from individual frozen house fly heads using the hot sodium hydroxide and tris, HotSHOT, protocol (Truett et al. 2000).	2025	https://doi.org/10.1093/jhered/esae056
Assassin flies of Liaoning Province, China—I. Subfamilies Brachyrhopalinae and Dasypogoninae (Diptera, Asilidae)	Modified: 95 °C, 25 min	Briefly, DNA was extracted from individual legs in 96-well plates using the HotSHOT method (Truett et al., 2000), with 10 μL (for smaller species) or 25 μL (for larger species) of alkaline lysis buffer followed by neutralization buffer in 96-well plates, and the 95 °C heating time was set to 25 min.	2026	https://doi.org/10.1016/j.jcz.2025.11.004
