# Supplementary material for: Balancing Barcoding and Genomics: gDNA Quality in Insect Vouchers After HotSHOT DNA Extraction
Source: Mol Ecol Resour. 2026 Feb 13;26(2):e70103. doi: 10.1111/1755-0998.70103 (PMC12905518; doi:10.1111/1755-0998.70103)
Supplement: Supplementary file 2 — Dataset: S1 Supporting Information. [file MEN-26-e70103-s002.xlsx]

## Sheet: Dataset
Specimen	Taxa	Storage pre extraction	Treatment	gDNA extraction method	gDNA DIN	hsDNA Qubit concentration (ng/ul)	gDNA elution volume (ul)	gDNA quantity (ng)	gDNA Qubit concentration (ng/ul)	gDNA amount >10 kbp (ng)	gDNA concentration >10 kbp (ng/ul)	gDNA amount 5-10 kbp (ng)	gDNA concentration 5-10 kbp (ng/ul)	gDNA amount 1-5 kbp (ng)	gDNA concentration 1-5 kbp (ng/ul)	gDNA amount 300 bp -10 kbp (ng)	gDNA concentration 300 bp -10 kbp (ng/ul)	gDNA amount <300 bp (ng)	gDNA concentration <300 bp (ng/ul)	1st most common fragment size (bp)	1st most common fragment size (% integrated area)	1st most common fragment size Qubit concentration (ng/ul)	2nd most common fragment size (bp)	2nd most common fragment size (% integrated area)	2nd most common fragment size Qubit concentration (ng/ul)	3rd most common fragment size (bp)	3rd most common fragment size (% integrated area)	3rd most common fragment size Qubit concentration (ng/ul)	4th most common fragment size (bp)	4th most common fragment size (% integrated area)	4th most common fragment size Qubit concentration (ng/ul)	5th most common fragment size (bp)	5th most common fragment size (% integrated area)	5th most common fragment size Qubit concentration (ng/ul)
1	Cicadellidae A	70% ethanol for one week	Malaise	DNeasy	4.2	NA	50	1300	26	0	0	823.94	16.4788	268.19	5.3638	0	0	0	0	6281	63.38	16.4788	1703	20.63	5.3638	NA	NA	NA	NA	NA	NA	NA	NA	NA
2	Cicadellidae A	70% ethanol for one week	Malaise	DNeasy	3.1	NA	50	1300	26	38.48	0.7696	877.63	17.5526	218.14	4.3628	0	0	0	0	6203	67.51	17.5526	1242	16.78	4.3628	60000	2.96	0.7696	NA	NA	NA	NA	NA	NA
3	Cicadellidae A	70% ethanol for one week	Malaise	DNeasy	4.8	NA	50	2300	46	1610.69	32.2138	0	0	253.46	5.0692	0	0	0	0	10019	66.97	30.8062	2227	11.02	5.0692	60000	3.06	1.4076	NA	NA	NA	NA	NA	NA
4	Cicadellidae A	70% ethanol for one week followed by HotSHOT	MalaiseHotSHOTE	DNeasy	2.5	NA	50	1750	35	0	0	0	0	938.875	18.7775	0	0	0	0	1086	53.65	18.7775	NA	NA	NA	NA	NA	NA	NA	NA	NA	NA	NA	NA
5	Cicadellidae A	70% ethanol for one week followed by HotSHOT	MalaiseHotSHOTE	DNeasy	2.9	NA	50	2400	48	0	0	0	0	995.28	19.9056	0	0	0	0	1470	41.47	19.9056	NA	NA	NA	NA	NA	NA	NA	NA	NA	NA	NA	NA
6	Cicadellidae A	70% ethanol for one week followed by HotSHOT	MalaiseHotSHOTE	DNeasy	3.2	NA	50	2400	48	0	0	0	0	789.36	15.7872	0	0	0	0	1733	32.89	15.7872	NA	NA	NA	NA	NA	NA	NA	NA	NA	NA	NA	NA
7	Cicadellidae B	70% ethanol for one week	Malaise	DNeasy	3.1	NA	50	700	14	0	0	0	0	598.15	11.963	0	0	0	0	1268	85.45	11.963	NA	NA	NA	NA	NA	NA	NA	NA	NA	NA	NA	NA
8	Cicadellidae B	70% ethanol for one week	Malaise	DNeasy	3.9	NA	50	3850	77	167.86	3.3572	1841.07	36.8214	525.525	10.5105	0	0	0	0	9211	47.82	36.8214	2040	13.65	10.5105	60000	4.36	3.3572	NA	NA	NA	NA	NA	NA
9	Cicadellidae B	70% ethanol for one week	Malaise	DNeasy	2.2	NA	50	2500	50	0	0	0	0	0	0	948.5	18.97	0	0	993	37.94	18.97	NA	NA	NA	NA	NA	NA	NA	NA	NA	NA	NA	NA
10	Cicadellidae B	70% ethanol for one week followed by HotSHOT	MalaiseHotSHOTE	DNeasy	2.8	NA	50	4300	86	0	0	0	0	3432.69	68.6538	0	0	0	0	1473	79.83	68.6538	NA	NA	NA	NA	NA	NA	NA	NA	NA	NA	NA	NA
11	Cicadellidae B	70% ethanol for one week followed by HotSHOT	MalaiseHotSHOTE	DNeasy	2.5	NA	50	2600	52	0	0	0	0	2137.46	42.7492	0	0	0	0	1133	82.21	42.7492	NA	NA	NA	NA	NA	NA	NA	NA	NA	NA	NA	NA
12	Cicadellidae B	70% ethanol for one week followed by HotSHOT	MalaiseHotSHOTE	DNeasy	2.7	NA	50	2000	40	0	0	0	0	1751	35.02	0	0	0	0	1402	87.55	35.02	NA	NA	NA	NA	NA	NA	NA	NA	NA	NA	NA	NA
13	Apidae	70% ethanol for one week	Malaise	DNeasy	2.7	NA	50	400	8	0	0	0	0	111.08	2.2216	0	0	0	0	1346	27.77	2.2216	NA	NA	NA	NA	NA	NA	NA	NA	NA	NA	NA	NA
14	Apidae	70% ethanol for one week	Malaise	DNeasy	4	NA	50	300	6	0	0	227.16	4.5432	24.33	0.4866	0	0	0	0	9753	75.72	4.5432	1735	8.11	0.4866	NA	NA	NA	NA	NA	NA	NA	NA	NA
15	Apidae	70% ethanol for one week	Malaise	DNeasy	3.2	NA	50	250	5	7.325	0.1465	182.75	3.655	0	0	17.125	0.3425	0	0	5093	73.1	3.655	964	6.85	0.3425	60000	2.93	0.1465	NA	NA	NA	NA	NA	NA
16	Apidae	70% ethanol for one week followed by HotSHOT	MalaiseHotSHOTE	DNeasy	3.1	NA	50	2000	40	0	0	0	0	1332.4	26.648	0	0	0	0	2181	66.62	26.648	NA	NA	NA	NA	NA	NA	NA	NA	NA	NA	NA	NA
17	Apidae	70% ethanol for one week followed by HotSHOT	MalaiseHotSHOTE	DNeasy	3.1	NA	50	950	19	0	0	0	0	347.415	6.9483	0	0	0	0	2103	36.57	6.9483	NA	NA	NA	NA	NA	NA	NA	NA	NA	NA	NA	NA
18	Apidae	70% ethanol for one week followed by HotSHOT	MalaiseHotSHOTE	DNeasy	3.7	NA	50	2400	48	0	0	0	0	1771.92	35.4384	0	0	0	0	2380	73.83	35.4384	NA	NA	NA	NA	NA	NA	NA	NA	NA	NA	NA	NA
19	Gryllidae	70% ethanol for one week	Malaise	DNeasy	5.2	NA	50	1400	28	0	0	1222.48	24.4496	0	0	68.46	1.3692	0	0	5213	87.32	24.4496	314	4.89	1.3692	NA	NA	NA	NA	NA	NA	NA	NA	NA
20	Gryllidae	70% ethanol for one week	Malaise	DNeasy	4.8	NA	50	2250	45	0	0	1995.08	39.9015	0	0	0	0	0	0	8076	88.67	39.9015	NA	NA	NA	NA	NA	NA	NA	NA	NA	NA	NA	NA
21	Gryllidae	70% ethanol for one week	Malaise	DNeasy	3.9	NA	50	1300	26	0	0	0	0	1131.52	22.6304	0	0	0	0	1692	87.04	22.6304	NA	NA	NA	NA	NA	NA	NA	NA	NA	NA	NA	NA
22	Gryllidae	70% ethanol for one week followed by HotSHOT	MalaiseHotSHOTE	DNeasy	3.8	NA	50	2150	43	0	0	0	0	890.53	17.8106	0	0	0	0	2357	41.42	17.8106	NA	NA	NA	NA	NA	NA	NA	NA	NA	NA	NA	NA
23	Gryllidae	70% ethanol for one week followed by HotSHOT	MalaiseHotSHOTE	DNeasy	3.1	NA	50	700	14	0	0	0	0	262.78	5.2556	0	0	0	0	1847	37.54	5.2556	NA	NA	NA	NA	NA	NA	NA	NA	NA	NA	NA	NA
24	Gryllidae	70% ethanol for one week followed by HotSHOT	MalaiseHotSHOTE	DNeasy	4	NA	50	2750	55	0	0	0	0	1220.45	24.409	0	0	0	0	2243	44.38	24.409	NA	NA	NA	NA	NA	NA	NA	NA	NA	NA	NA	NA
25	Lycaenidae	70% ethanol for one week	Malaise	DNeasy	4.4	NA	50	1200	24	120.6	2.412	0	0	214.2	4.284	0	0	0	0	2429	17.85	4.284	60000	10.05	2.412	NA	NA	NA	NA	NA	NA	NA	NA	NA
26	Lycaenidae	70% ethanol for one week	Malaise	DNeasy	2.2	NA	50	595	11.9	55.0375	1.10075	0	0	0	0	143.097	2.86195	0	0	976	24.05	2.86195	60000	9.25	1.10075	NA	NA	NA	NA	NA	NA	NA	NA	NA
27	Lycaenidae	70% ethanol for one week followed by HotSHOT	MalaiseHotSHOTE	DNeasy	2.4	NA	50	6000	120	0	0	0	0	0	0	1218.6	24.372	0	0	805	20.31	24.372	NA	NA	NA	NA	NA	NA	NA	NA	NA	NA	NA	NA
28	Lycaenidae	70% ethanol for one week followed by HotSHOT	MalaiseHotSHOTE	DNeasy	2.7	NA	50	1250	25	0	0	0	0	473.375	9.4675	0	0	0	0	1455	37.87	9.4675	NA	NA	NA	NA	NA	NA	NA	NA	NA	NA	NA	NA
29	Alydidae	70% ethanol for one week	Malaise	DNeasy	1.3	NA	50	280	5.6	0	0	0	0	0	0	102.34	2.0468	0	0	331	36.55	2.0468	NA	NA	NA	NA	NA	NA	NA	NA	NA	NA	NA	NA
30	Alydidae	70% ethanol for one week	Malaise	DNeasy	2.2	NA	50	1050	21	0	0	0	0	0	0	483.42	9.6684	0	0	629	46.04	9.6684	NA	NA	NA	NA	NA	NA	NA	NA	NA	NA	NA	NA
31	Alydidae	70% ethanol for one week	Malaise	DNeasy	3.1	NA	50	4750	95	188.575	3.7715	2519.88	50.3975	665	13.3	0	0	0	0	8512	53.05	50.3975	1533	14	13.3	60000	3.97	3.7715	NA	NA	NA	NA	NA	NA
32	Alydidae	70% ethanol for one week followed by HotSHOT	MalaiseHotSHOTE	DNeasy	2.2	NA	50	1500	30	0	0	0	0	0	0	0	0	0	0	NA	NA	NA	NA	NA	NA	NA	NA	NA	NA	NA	NA	NA	NA	NA
33	Alydidae	70% ethanol for one week followed by HotSHOT	MalaiseHotSHOTE	DNeasy	2.7	NA	50	2500	50	0	0	0	0	1354.5	27.09	0	0	0	0	1525	54.18	27.09	NA	NA	NA	NA	NA	NA	NA	NA	NA	NA	NA	NA
34	Alydidae	70% ethanol for one week followed by HotSHOT	MalaiseHotSHOTE	DNeasy	2.4	NA	50	250	5	0	0	0	0	0	0	72.1	1.442	0	0	872	28.84	1.442	NA	NA	NA	NA	NA	NA	NA	NA	NA	NA	NA	NA
35	Sepsidae	70% ethanol for one week	Malaise	DNeasy	2.9	NA	50	800	16	0	0	302.16	6.0432	151.28	3.0256	313.04	6.2608	0	0	440	39.13	6.2608	8870	37.77	6.0432	1636	18.91	3.0256	NA	NA	NA	NA	NA	NA
36	Sepsidae	70% ethanol for one week	Malaise	DNeasy	1.9	NA	50	1345	26.9	0	0	0	0	0	0	1238.48	24.7695	0	0	420	92.08	24.7695	NA	NA	NA	NA	NA	NA	NA	NA	NA	NA	NA	NA
37	Sepsidae	70% ethanol for one week	Malaise	DNeasy	2.2	NA	50	785	15.7	0	0	105.582	2.11165	0	0	665.601	13.312	0	0	432	52.72	8.27704	655	32.07	5.03499	7974	13.45	2.11165	NA	NA	NA	NA	NA	NA
38	Sepsidae	70% ethanol for one week followed by HotSHOT	MalaiseHotSHOTE	DNeasy	2.8	NA	50	155	3.1	0	0	0	0	65.1775	1.30355	59.2875	1.18575	0	0	1488	42.05	1.30355	479	38.25	1.18575	NA	NA	NA	NA	NA	NA	NA	NA	NA
39	Sepsidae	70% ethanol for one week followed by HotSHOT	MalaiseHotSHOTE	DNeasy	2.4	NA	50	225	4.5	0	0	0	0	0	0	0	0	0	0	NA	NA	NA	NA	NA	NA	NA	NA	NA	NA	NA	NA	NA	NA	NA
40	Sepsidae	70% ethanol for one week followed by HotSHOT	MalaiseHotSHOTE	DNeasy	2.2	NA	50	117	2.34	0	0	0	0	0	0	66.0816	1.32163	0	0	532	56.48	1.32163	NA	NA	NA	NA	NA	NA	NA	NA	NA	NA	NA	NA
41	Pyrrhocoridae	70% ethanol for one week	Malaise	DNeasy	4.7	NA	50	1105	22.1	834.606	16.6921	0	0	26.741	0.53482	224.868	4.49735	0	0	11151	75.53	16.6921	424	20.35	4.49735	1453	2.42	0.53482	NA	NA	NA	NA	NA	NA
42	Pyrrhocoridae	70% ethanol for one week	Malaise	DNeasy	4.6	NA	50	940	18.8	748.24	14.9648	0	0	0	0	178.13	3.5626	0	0	10990	79.6	14.9648	387	18.95	3.5626	NA	NA	NA	NA	NA	NA	NA	NA	NA
43	Pyrrhocoridae	70% ethanol for one week	Malaise	DNeasy	6.3	NA	50	1100	22	1061.61	21.2322	0	0	0	0	18.37	0.3674	0	0	14902	96.51	21.2322	401	1.67	0.3674	NA	NA	NA	NA	NA	NA	NA	NA	NA
44	Pyrrhocoridae	70% ethanol for one week followed by HotSHOT	MalaiseHotSHOTE	DNeasy	3.9	NA	50	1405	28.1	0	0	0	0	1113.32	22.2664	0	0	0	0	2713	79.24	22.2664	NA	NA	NA	NA	NA	NA	NA	NA	NA	NA	NA	NA
45	Pyrrhocoridae	70% ethanol for one week followed by HotSHOT	MalaiseHotSHOTE	DNeasy	4.4	NA	50	1585	31.7	0	0	0	0	1424.91	28.4983	0	0	0	0	2463	89.9	28.4983	NA	NA	NA	NA	NA	NA	NA	NA	NA	NA	NA	NA
46	Pyrrhocoridae	70% ethanol for one week followed by HotSHOT	MalaiseHotSHOTE	DNeasy	3.6	NA	50	1315	26.3	0	0	0	0	1078.56	21.5713	0	0	0	0	2118	82.02	21.5713	NA	NA	NA	NA	NA	NA	NA	NA	NA	NA	NA	NA
47	Drosophila melanogaster	Freezer (-80°C)	HotSHOTA	MagAttract20ul	6.9	1.92	20	15.465	0.77325	12.0256	0.601279	0	0	0	0	0	0	0	0	50958	77.76	0.601279	NA	NA	NA	NA	NA	NA	NA	NA	NA	NA	NA	NA
48	Drosophila melanogaster	Freezer (-80°C)	HotSHOTA	MagAttract20ul	6.1	8.52	20	26.8	1.34	7.10468	0.355234	0	0	0	0	0	0	0	0	23775	26.51	0.355234	NA	NA	NA	NA	NA	NA	NA	NA	NA	NA	NA	NA
49	Drosophila melanogaster	Freezer (-80°C)	HotSHOTA	DNeasy	6.7	0	25	260	10.4	247.936	9.91744	0	0	0	0	3.51	0.1404	0	0	17048	95.36	9.91744	435	1.35	0.1404	NA	NA	NA	NA	NA	NA	NA	NA	NA
50	Drosophila melanogaster	Freezer (-80°C)	HotSHOTA	DNeasy	5.8	3.42	25	532.5	21.3	333.345	13.3338	0	0	14.3775	0.5751	97.98	3.9192	78.3308	3.13323	11923	62.6	13.3338	170	14.71	3.13323	431	10.96	2.33448	646	7.44	1.58472	1504	2.7	0.5751
51	Drosophila melanogaster	Freezer (-80°C)	HotSHOTA	DNeasy	5.6	4.5	25	340	13.6	340	13.6	0	0	0	0	0	0	0	0	11203	100	13.6	NA	NA	NA	NA	NA	NA	NA	NA	NA	NA	NA	NA
52	Drosophila melanogaster	Freezer (-80°C)	HotSHOTA	DNeasy	6.2	1.1	25	542.5	21.7	522.428	20.8971	0	0	0	0	0	0	0	0	11666	96.3	20.8971	NA	NA	NA	NA	NA	NA	NA	NA	NA	NA	NA	NA
53	Drosophila melanogaster	Freezer (-80°C)	HotSHOTE	MagAttract20ul	5.6	187.2	20	12.12	0.606	0	0	1.45804	0.0729018	0	0	0	0	1.66408	0.0832038	262	13.73	0.0832038	7740	12.03	0.0729018	NA	NA	NA	NA	NA	NA	NA	NA	NA
54	Drosophila melanogaster	Freezer (-80°C)	HotSHOTE	MagAttract20ul	2.4	228	20	11.78	0.589	1.77525	0.0887623	0	0	0	0	0	0	0	0	10949	15.07	0.0887623	NA	NA	NA	NA	NA	NA	NA	NA	NA	NA	NA	NA
55	Drosophila melanogaster	Freezer (-80°C)	HotSHOTE	DNeasy	1.2	180	25	61.75	2.47	4.87207	0.194883	0	0	0	0	44.1019	1.76407	0	0	410	71.42	1.76407	16632	7.89	0.194883	NA	NA	NA	NA	NA	NA	NA	NA	NA
56	Drosophila melanogaster	Freezer (-80°C)	HotSHOTE	DNeasy	2.8	212	25	222.75	8.91	203.66	8.14641	0	0	0	0	0	0	0	0	13153	91.43	8.14641	NA	NA	NA	NA	NA	NA	NA	NA	NA	NA	NA	NA
57	Drosophila melanogaster	Freezer (-80°C)	HotSHOTE	DNeasy	2.3	346	25	912.5	36.5	793.875	31.755	0	0	0	0	0	0	0	0	10926	87	31.755	NA	NA	NA	NA	NA	NA	NA	NA	NA	NA	NA	NA
58	Drosophila melanogaster	Freezer (-80°C)	HotSHOTE	DNeasy	3.6	396	25	219	8.76	205.926	8.23703	0	0	0	0	0	0	0	0	12425	94.03	8.23703	NA	NA	NA	NA	NA	NA	NA	NA	NA	NA	NA	NA
59	Drosophila melanogaster	Freezer (-80°C)	HotSHOTD	MagAttract20ul	6.3	138.4	20	38	1.9	24.1604	1.20802	0	0	0	0	0	0	0	0	10463	63.58	1.20802	NA	NA	NA	NA	NA	NA	NA	NA	NA	NA	NA	NA
60	Drosophila melanogaster	Freezer (-80°C)	HotSHOTD	MagAttract20ul	4.8	87.8	20	154.8	7.74	22.028	1.1014	0	0	0	0	0	0	0	0	10074	14.23	1.1014	NA	NA	NA	NA	NA	NA	NA	NA	NA	NA	NA	NA
61	Drosophila melanogaster	Freezer (-80°C)	HotSHOTD	DNeasy	5.7	170.4	25	362.5	14.5	315.411	12.6165	0	0	0	0	17.835	0.7134	0	0	13833	87.01	12.6165	454	4.92	0.7134	NA	NA	NA	NA	NA	NA	NA	NA	NA
62	Drosophila melanogaster	Freezer (-80°C)	HotSHOTD	DNeasy	6.2	204	25	163.25	6.53	156.753	6.27011	0	0	0	0	0	0	0	0	14819	96.02	6.27011	NA	NA	NA	NA	NA	NA	NA	NA	NA	NA	NA	NA
63	Drosophila melanogaster	Freezer (-80°C)	HotSHOTD	DNeasy	6.1	107.8	25	82.5	3.3	80.4622	3.21849	0	0	0	0	0	0	0	0	12636	97.53	3.21849	NA	NA	NA	NA	NA	NA	NA	NA	NA	NA	NA	NA
64	Drosophila melanogaster	Freezer (-80°C)	HotSHOTD	DNeasy	3.7	167.8	25	134	5.36	113.324	4.53295	0	0	15.5708	0.622832	0	0	0	0	11009	84.57	4.53295	1985	11.62	0.622832	NA	NA	NA	NA	NA	NA	NA	NA	NA
65	Drosophila melanogaster	Freezer (-80°C)	HotSHOTC	MagAttract20ul	5.7	12.6	20	40.6	2.03	0	0	10.081	0.504049	0	0	0	0	0	0	6230	24.83	0.504049	NA	NA	NA	NA	NA	NA	NA	NA	NA	NA	NA	NA
66	Drosophila melanogaster	Freezer (-80°C)	HotSHOTC	MagAttract20ul	5.6	46.8	20	88.4	4.42	47.9216	2.39608	0	0	0	0	0	0	0	0	11386	54.21	2.39608	NA	NA	NA	NA	NA	NA	NA	NA	NA	NA	NA	NA
67	Drosophila melanogaster	Freezer (-80°C)	HotSHOTC	DNeasy	6.3	79.6	25	173.75	6.95	165.479	6.61918	0	0	0	0	0	0	0	0	13414	95.24	6.61918	NA	NA	NA	NA	NA	NA	NA	NA	NA	NA	NA	NA
68	Drosophila melanogaster	Freezer (-80°C)	HotSHOTC	DNeasy	5.8	32	25	151	6.04	142.393	5.69572	0	0	0	0	0	0	0	0	14849	94.3	5.69572	NA	NA	NA	NA	NA	NA	NA	NA	NA	NA	NA	NA
69	Drosophila melanogaster	Freezer (-80°C)	HotSHOTC	DNeasy	4.8	63	25	320	12.8	305.408	12.2163	0	0	0	0	0	0	0	0	11343	95.44	12.2163	NA	NA	NA	NA	NA	NA	NA	NA	NA	NA	NA	NA
70	Drosophila melanogaster	Freezer (-80°C)	HotSHOTC	DNeasy	6.2	75.8	25	99.5	3.98	97.5498	3.90199	0	0	0	0	0	0	0	0	11616	98.04	3.90199	NA	NA	NA	NA	NA	NA	NA	NA	NA	NA	NA	NA
71	Drosophila melanogaster	Freezer (-80°C)	HotSHOTB	MagAttract20ul	6.7	138.2	20	11.8	0.59	8.00512	0.400256	0	0	0	0	0	0	0	0	20831	67.84	0.400256	NA	NA	NA	NA	NA	NA	NA	NA	NA	NA	NA	NA
72	Drosophila melanogaster	Freezer (-80°C)	HotSHOTB	MagAttract20ul	6.8	111.4	20	19.52	0.976	12.1473	0.607365	0	0	0	0	0.257664	0.0128832	0	0	17095	62.23	0.607365	348	1.32	0.0128832	NA	NA	NA	NA	NA	NA	NA	NA	NA
73	Drosophila melanogaster	Freezer (-80°C)	HotSHOTB	DNeasy	6.4	135.8	25	82.25	3.29	76.1553	3.04621	0	0	0	0	2.4017	0.096068	0	0	18833	92.59	3.04621	381	2.92	0.096068	NA	NA	NA	NA	NA	NA	NA	NA	NA
74	Drosophila melanogaster	Freezer (-80°C)	HotSHOTB	DNeasy	6.1	108	25	99.5	3.98	95.8285	3.83314	0	0	0	0	0	0	0	0	13713	96.31	3.83314	NA	NA	NA	NA	NA	NA	NA	NA	NA	NA	NA	NA
75	Drosophila melanogaster	Freezer (-80°C)	HotSHOTB	DNeasy	6.1	67.4	25	71.75	2.87	70.7957	2.83183	0	0	0	0	0	0	0	0	14260	98.67	2.83183	NA	NA	NA	NA	NA	NA	NA	NA	NA	NA	NA	NA
76	Drosophila melanogaster	Freezer (-80°C)	HotSHOTB	DNeasy	5.6	80.8	25	76.25	3.05	75.0834	3.00333	0	0	0	0	0	0	0	0	11741	98.47	3.00333	NA	NA	NA	NA	NA	NA	NA	NA	NA	NA	NA	NA
77	Myllaena dubia	Freezer (-80°C)	HotSHOTA	MagAttract20ul	6.6	0	20	63	3.15	63	3.15	0	0	0	0	0	0	0	0	26202	63.86	2.01159	Over60000	32.9	1.03635	Over60000	3.24	0.10206	NA	NA	NA	NA	NA	NA
78	Myllaena dubia	Freezer (-80°C)	HotSHOTA	MagAttract20ul	5.7	7.9	20	54.2	2.71	26.6122	1.33061	0	0	0	0	5.05144	0.252572	0	0	12450	49.1	1.33061	330	9.32	0.252572	NA	NA	NA	NA	NA	NA	NA	NA	NA
79	Myllaena dubia	Freezer (-80°C)	HotSHOTA	DNeasy	3.1	4.08	25	185.5	7.42	0	0	130.202	5.2081	55.2975	2.2119	0	0	0	0	8718	70.19	5.2081	1701	29.81	2.2119	NA	NA	NA	NA	NA	NA	NA	NA	NA
80	Myllaena dubia	Freezer (-80°C)	HotSHOTA	DNeasy	5.8	0	25	127.75	5.11	104.244	4.16976	0	0	13.6692	0.54677	9.83675	0.39347	0	0	12338	81.6	4.16976	2118	10.7	0.54677	390	7.7	0.39347	NA	NA	NA	NA	NA	NA
81	Myllaena dubia	Freezer (-80°C)	HotSHOTA	DNeasy	4.2	0	25	151.5	6.06	0	0	131.699	5.26796	19.8011	0.792042	0	0	0	0	9004	86.93	5.26796	1828	13.07	0.792042	NA	NA	NA	NA	NA	NA	NA	NA	NA
82	Myllaena dubia	Freezer (-80°C)	HotSHOTA	DNeasy	3.2	0	25	150.75	6.03	0	0	136.987	5.47946	13.7635	0.550539	0	0	0	0	9930	90.87	5.47946	1590	9.13	0.550539	NA	NA	NA	NA	NA	NA	NA	NA	NA
83	Myllaena dubia	Freezer (-80°C)	HotSHOTE	MagAttract20ul	5.6	24.8	20	28	1.4	0	0	18.9364	0.94682	0	0	1.7864	0.08932	0	0	8062	67.63	0.94682	421	6.38	0.08932	NA	NA	NA	NA	NA	NA	NA	NA	NA
84	Myllaena dubia	Freezer (-80°C)	HotSHOTE	MagAttract20ul	4.8	25.2	20	31.2	1.56	0	0	17.7247	0.886236	0	0	0	0	0	0	6077	56.81	0.886236	NA	NA	NA	NA	NA	NA	NA	NA	NA	NA	NA	NA
85	Myllaena dubia	Freezer (-80°C)	HotSHOTE	DNeasy	3.2	33.8	25	160.25	6.41	0	0	129.386	5.17543	30.8642	1.23457	0	0	0	0	8835	80.74	5.17543	1803	19.26	1.23457	NA	NA	NA	NA	NA	NA	NA	NA	NA
86	Myllaena dubia	Freezer (-80°C)	HotSHOTE	DNeasy	4	39.6	25	119	4.76	0	0	116.025	4.641	0	0	0	0	0	0	9551	97.5	4.641	NA	NA	NA	NA	NA	NA	NA	NA	NA	NA	NA	NA
87	Myllaena dubia	Freezer (-80°C)	HotSHOTE	DNeasy	3.4	25.2	25	135.75	5.43	0	0	98.3509	3.93404	37.3991	1.49596	0	0	0	0	9549	72.45	3.93404	1852	27.55	1.49596	NA	NA	NA	NA	NA	NA	NA	NA	NA
88	Myllaena dubia	Freezer (-80°C)	HotSHOTE	DNeasy	3	9.3	25	78	3.12	0	0	54.9822	2.19929	23.0178	0.920712	0	0	0	0	9048	70.49	2.19929	1613	29.51	0.920712	NA	NA	NA	NA	NA	NA	NA	NA	NA
89	Myllaena dubia	Freezer (-80°C)	HotSHOTD	MagAttract20ul	5.6	111.8	20	16.68	0.834	0	0	0	0	5.36929	0.268465	0	0	0	0	3876	32.19	0.268465	NA	NA	NA	NA	NA	NA	NA	NA	NA	NA	NA	NA
90	Myllaena dubia	Freezer (-80°C)	HotSHOTD	MagAttract20ul	6.3	14.4	20	54	2.7	36.6336	1.83168	0	0	0	0	0	0	0	0	29686	64.55	1.74285	Over60000	3.29	0.08883	NA	NA	NA	NA	NA	NA	NA	NA	NA
91	Myllaena dubia	Freezer (-80°C)	HotSHOTD	DNeasy	3.7	21.8	25	151.25	6.05	95.7412	3.82965	0	0	30.1744	1.20697	0	0	0	0	10476	63.3	3.82965	1431	19.95	1.20697	NA	NA	NA	NA	NA	NA	NA	NA	NA
92	Myllaena dubia	Freezer (-80°C)	HotSHOTD	DNeasy	3.7	0	25	167.25	6.69	164.022	6.56088	0	0	0	0	0	0	0	0	10090	98.07	6.56088	NA	NA	NA	NA	NA	NA	NA	NA	NA	NA	NA	NA
93	Myllaena dubia	Freezer (-80°C)	HotSHOTD	DNeasy	3.9	16.34	25	133.25	5.33	0	0	91.3962	3.65585	40.7345	1.62938	0	0	0	0	9784	68.59	3.65585	2195	30.57	1.62938	NA	NA	NA	NA	NA	NA	NA	NA	NA
94	Myllaena dubia	Freezer (-80°C)	HotSHOTD	DNeasy	5	68.8	25	47	1.88	44.2646	1.77058	0	0	0	0	0	0	0	0	13333	94.18	1.77058	NA	NA	NA	NA	NA	NA	NA	NA	NA	NA	NA	NA
95	Myllaena dubia	Freezer (-80°C)	HotSHOTC	MagAttract20ul	5.6	2.12	20	28	1.4	0	0	8.4196	0.42098	0	0	0	0	0	0	7397	30.07	0.42098	NA	NA	NA	NA	NA	NA	NA	NA	NA	NA	NA	NA
96	Myllaena dubia	Freezer (-80°C)	HotSHOTC	MagAttract20ul	6.3	6.72	20	51.4	2.57	36.4272	1.82136	0	0	0	0	0	0	0	0	37306	70.87	1.82136	NA	NA	NA	NA	NA	NA	NA	NA	NA	NA	NA	NA
97	Myllaena dubia	Freezer (-80°C)	HotSHOTC	DNeasy	5.6	11.4	25	144.25	5.77	140.139	5.60555	0	0	0	0	0	0	0	0	10919	97.15	5.60555	NA	NA	NA	NA	NA	NA	NA	NA	NA	NA	NA	NA
98	Myllaena dubia	Freezer (-80°C)	HotSHOTC	DNeasy	5.5	15.06	25	137.25	5.49	119.16	4.76642	0	0	15.9484	0.637938	0	0	0	0	11907	86.82	4.76642	3187	11.62	0.637938	NA	NA	NA	NA	NA	NA	NA	NA	NA
99	Myllaena dubia	Freezer (-80°C)	HotSHOTC	DNeasy	4.2	8.32	25	174.25	6.97	0	0	174.25	6.97	0	0	0	0	0	0	9396	100	6.97	NA	NA	NA	NA	NA	NA	NA	NA	NA	NA	NA	NA
100	Myllaena dubia	Freezer (-80°C)	HotSHOTC	DNeasy	5.9	16.18	25	97.5	3.9	94.575	3.783	0	0	0	0	0	0	0	0	14040	97	3.783	NA	NA	NA	NA	NA	NA	NA	NA	NA	NA	NA	NA
101	Myllaena dubia	Freezer (-80°C)	HotSHOTB	MagAttract20ul	6.8	8.52	20	98.8	4.94	74.9102	3.74551	0	0	0	0	0	0	0	0	33999	75.82	3.74551	NA	NA	NA	NA	NA	NA	NA	NA	NA	NA	NA	NA
102	Myllaena dubia	Freezer (-80°C)	HotSHOTB	MagAttract20ul	6.4	8.62	20	74.2	3.71	46.4937	2.32469	0	0	0	0	0	0	0	0	12998	62.66	2.32469	NA	NA	NA	NA	NA	NA	NA	NA	NA	NA	NA	NA
103	Myllaena dubia	Freezer (-80°C)	HotSHOTB	DNeasy	5.9	5.96	25	105	4.2	99.456	3.97824	0	0	0	0	0	0	0	0	13200	94.72	3.97824	NA	NA	NA	NA	NA	NA	NA	NA	NA	NA	NA	NA
104	Myllaena dubia	Freezer (-80°C)	HotSHOTB	DNeasy	4.8	5.3	25	120	4.8	114.144	4.56576	0	0	4.26	0.1704	0	0	0	0	12688	95.12	4.56576	2114	3.55	0.1704	NA	NA	NA	NA	NA	NA	NA	NA	NA
105	Myllaena dubia	Freezer (-80°C)	HotSHOTB	DNeasy	6.5	7.42	25	52.25	2.09	49.9144	1.99658	0	0	0	0	0	0	0	0	19360	95.53	1.99658	NA	NA	NA	NA	NA	NA	NA	NA	NA	NA	NA	NA
106	Myllaena dubia	Freezer (-80°C)	HotSHOTB	DNeasy	5.7	7	25	163	6.52	0	0	142.87	5.71478	0	0	20.1305	0.80522	0	0	9927	87.65	5.71478	341	12.35	0.80522	NA	NA	NA	NA	NA	NA	NA	NA	NA
107	Drosophila melanogaster	Freezer (-80°C)	Fresh	DNeasy	1.2	NA	25	25	1	0	0	0	0	0	0	0	0	0	0	NA	NA	NA	NA	NA	NA	NA	NA	NA	NA	NA	NA	NA	NA	NA
108	Drosophila melanogaster	Freezer (-80°C)	Fresh	DNeasy	1.5	NA	25	27.25	1.09	27.25	1.09	0	0	0	0	0	0	0	0	13169	100	1.09	NA	NA	NA	NA	NA	NA	NA	NA	NA	NA	NA	NA
109	Drosophila melanogaster	Freezer (-80°C)	Fresh	DNeasy	1.7	NA	25	111.5	4.46	0	0	0	0	0	0	91.6641	3.66657	0	0	383	82.21	3.66657	NA	NA	NA	NA	NA	NA	NA	NA	NA	NA	NA	NA
110	Drosophila melanogaster	Freezer (-80°C)	Fresh	DNeasy	1.6	NA	25	23.225	0.929	10.7323	0.429291	0	0	0	0	12.4927	0.499709	0	0	425	53.79	0.499709	17117	46.21	0.429291	NA	NA	NA	NA	NA	NA	NA	NA	NA
111	Drosophila melanogaster	Freezer (-80°C)	Fresh	MagAttract20ul	8.6	NA	20	166.25	8.3125	146.666	7.33329	0	0	0	0	0	0	0	0	54172	88.22	7.33329	NA	NA	NA	NA	NA	NA	NA	NA	NA	NA	NA	NA
112	Drosophila melanogaster	Freezer (-80°C)	Fresh	MagAttract20ul	8.6	NA	20	161.25	8.0625	139.223	6.96116	0	0	0	0	0	0	0	0	53588	86.34	6.96116	NA	NA	NA	NA	NA	NA	NA	NA	NA	NA	NA	NA
113	Drosophila melanogaster	Freezer (-80°C)	Fresh	MagAttract20ul	8.3	NA	20	137.25	6.8625	127.272	6.3636	0	0	0	0	0	0	0	0	52001	92.73	6.3636	NA	NA	NA	NA	NA	NA	NA	NA	NA	NA	NA	NA
114	Drosophila melanogaster	Freezer (-80°C)	Fresh	MagAttract20ul	7.8	NA	20	188.5	9.425	167.501	8.37505	0	0	0	0	2.7144	0.13572	0	0	26064	88.86	8.37505	367	1.44	0.13572	NA	NA	NA	NA	NA	NA	NA	NA	NA
115	Myllaena dubia	Freezer (-80°C)	Fresh	DNeasy	6.8	NA	25	37.25	1.49	34.825	1.393	0	0	0	0	0	0	0	0	19776	93.49	1.393	NA	NA	NA	NA	NA	NA	NA	NA	NA	NA	NA	NA
116	Myllaena dubia	Freezer (-80°C)	Fresh	DNeasy	4.9	NA	25	88.5	3.54	66.8618	2.67447	0	0	20.8064	0.832254	0	0	0	0	14176	75.55	2.67447	1730	23.51	0.832254	NA	NA	NA	NA	NA	NA	NA	NA	NA
117	Myllaena dubia	Freezer (-80°C)	Fresh	DNeasy	6.6	NA	25	60.5	2.42	55.1215	2.20486	0	0	0	0	3.7873	0.151492	0	0	18148	91.11	2.20486	426	6.26	0.151492	NA	NA	NA	NA	NA	NA	NA	NA	NA
118	Myllaena dubia	Freezer (-80°C)	Fresh	DNeasy	5.6	NA	25	103.25	4.13	101.598	4.06392	0	0	0	0	0	0	0	0	11073	98.4	4.06392	NA	NA	NA	NA	NA	NA	NA	NA	NA	NA	NA	NA
119	Myllaena dubia	Freezer (-80°C)	Fresh	MagAttract20ul	8.4	NA	20	88.5	4.425	61.8084	3.09042	0	0	0	0	0	0	0	0	50811	69.84	3.09042	NA	NA	NA	NA	NA	NA	NA	NA	NA	NA	NA	NA
120	Myllaena dubia	Freezer (-80°C)	Fresh	MagAttract20ul	7.1	NA	20	170.5	8.525	134.03	6.7015	0	0	0	0	0	0	0	0	27806	77.38	6.59664	Over60000	1.23	0.104858	NA	NA	NA	NA	NA	NA	NA	NA	NA
121	Myllaena dubia	Freezer (-80°C)	Fresh	MagAttract20ul	7.4	NA	20	136.25	6.8125	109.204	5.46022	0	0	0	0	0	0	0	0	49611	80.15	5.46022	NA	NA	NA	NA	NA	NA	NA	NA	NA	NA	NA	NA
122	Myllaena dubia	Freezer (-80°C)	Fresh	MagAttract20ul	6.1	NA	20	67	3.35	35.7847	1.78924	0	0	0	0	0	0	16.9443	0.847215	Over60000	53.41	1.78924	156	25.29	0.847215	NA	NA	NA	NA	NA	NA	NA	NA	NA
